# Supplementary material for: Resynthesizing Brassica napus with race specific resistance genes and race non-specific QTLs to multiple races of Plasmodiophora brassicae
Source: Sci Rep. 2024 Jun 25;14:14627. doi: 10.1038/s41598-024-64795-x (PMC11199665; doi:10.1038/s41598-024-64795-x)
Supplement: Supplementary file 1 — Supplementary Tables. [file 41598_2024_64795_MOESM1_ESM.xlsx]

## Sheet: Table S1
Supplementary Table S1 List and origin of strains, pathotypes and races of Plasmodiophora brassicae used in this study to test resynthesized and semi-resynthesized plants for resistance to clubroot
Strain name	Origin	Pathotype1	Race2
P. 41-14	Alberta	3H	1
4-15	Alberta	3A	3-9
CDCS	Alberta	5G	1-9
LG02	Alberta	5X	8-9
F.12-15	Alberta	8J	1-3-8-9
Leduc C#37	Alberta	8P	3-9-10
SK29	Saskatchewan	-	3-8-9
PSI11	Manitoba	-	1-8-9
1Pathotype was determined with the Canadian Clubroot Differential by Dr. Dr. S.E. Strelkov ( Strelkov et al. 2018).
2Races were determined with a set of Brassica napus lines carrying single clubroot resistance genes Rcr1, Rcr3, Rcr8, Rcr9 and Rcr10 respectively in our group (unpublished data).
- not determined

## Sheet: Table S2
Supplementary Table S2 Clubroot resistance of the resynthesized and semi-resynthesized Brassica napus lines to eight strains: 3A, 5G, 3H, 8J, 8P, PSI11, SK29 and 5X, representing 8 races of Plasmodiophora brassicae.
Pathotype	3A		5G		3H		8J		8P		-		-		-
Strain name	4-15		CDCS		P. 41-14		F.12-15		Leduc C#37		PSI11		SK29		5X
Plant ID	No. R plant	No. S plant	No. R plant	No. S plant	No. R plant	No. S plant	No. R plant	No. S plant	No. R plant	No. S plant	No. R plant	No. S plant	No. R plant	No. S plant	No. R plant	No. S plant
	(0-1)	(2-3)	(0-1)	(2-3)	(0-1)	(2-3)	(0-1)	(2-3)	(0-1)	(2-3)	(0-1)	(2-3)	(0-1)	(2-3)	(0-1)	(2-3)
DH16516 x Re-4	16	0	16	0	16	0	12	0	15	0	16	0	10	0	16	0
DH16516 x Re-10	16	0	9	4	15	1	14	2	12	2	16	0	12	1	16	0
DH16516 x Re-11A	15	1	14	0	16	0	16	0	15	0	16	0	16	0	16	0
DH16516 x Re-11B	9	3	12	4	14	2	12	4	15	0	16	0	16	0	14	2
Re-10	4	0	4	0	6	0	4	0	5	0	5	0	7	0	6	0
Re-11A	22	0	17	0	16	0	27	0	22	0	22	0	24	0	28	0
Re-11B	29	0	23	0	32	0	32	0	28	0	28	0	30	0	32	0
TJ1E1	6	0	7	0	8	0	7	0	10	0	7	0	8	0	8	0
TJ1G1	6	0	9	0	8	0	10	0	10	0	4	0	4	0	10	0
Total	123	4	111	8	131	3	134	6	132	2	130	0	127	1	146	2

## Sheet: Table S3
Supplementary Table S3 Scoring data for the KASP analysis; alleles from susceptible lines DH3 (Brassica oleracea) or ACDC (Brassica rapa) recorded as “a” and from resistant parents (T19 or ECD11 or JL04) recorded as “b”
Chr.	QTL/gene name	Marker name	Position	ACDC (A- gen. S control)	DH3 (C-gen. S control)	T19 (A- gen. R parent)	ECD11 (C- gen. R parent)	JL04 (C- gen. R parent)	Re4-1-3-1 (F4)	Re4-1-3-2 (F4)	Re4-1-3-3 (F4)	Re10-4-1 (F3)	Re10-4-2 (F3)	Re10-4-3 (F3)	Re11A-5-1 (F3)	Re11A-5-2 (F3)	Re11A-5-3 (F3)	Re11B-4-1 (F3)	Re11B-4-2 (F3)	Re11B-4-3 (F3)	TJ1-B1 (F3)	TJ1-B2 (F3)	TJ1-B3 (F3)	TJ1-E1 (F3)	TJ1-E9 (F3)	TJ1-E10 (F3)	TJ1-G1 (F3)	TJ1-G2 (F3)	TJ1-G8 (F3)
A03	Rcr4	A3-12	V1.5_24375572	a	.	b	.	.	b	b	b	b	b	b	b	b	b	b	b	b	b	b	b	b	b	b	b	b	b
A02	Rcr8	A2-Y3	V1.5_18080035	a	.	b	.	.	b	b	b	b	b	b	b	b	b	b	b	b	b	b	b	b	b	b	b	b	b
		A2-Y6	V1.5_18504402	a	.	b	.	.	b	b	b	b	b	b	b	b	b	b	b	b	b	b	b	b	b	b	b	b	b
		DTS-12	DM_19953009	a	.	b	.	.	b	b	b	b	b	b	b	b	b	b	b	b	b	b	b	b	b	b	b	b	b
		DTS-25	DM_22090678	a	.	b	.	.	b	b	b	b	b	b	b	b	b	b	b	b	b	b	b	b	b	b	b	b	b
A08	Rcr9	A8-Y07	V1.5_9015777	a	.	b	.	.	b	b	b	b	b	b	b	b	b	b	b	b	b	b	b	b	b	b	b	b	b
		M22	V1.5_10659607	a	.	b	.	.	b	b	b	b	b	b	b	b	b	b	b	b	b	b	b	b	b	b	b	b	b
		M23	V1.5_10705386	a	.	b	.	.	b	b	b	b	b	b	b	b	b	b	b	b	b	b	b	b	b	b	b	b	b
C03	Rcr_C03-1	DC3-19	D134_11174237	.	a	.	b	b	b	b	b	b	b	b	b	b	b	b	b	b	b	b	b	b	b	b	b	b	b
		DC3-20	D134_11339341	.	a	.	b	b	b	b	b	b	b	b	b	b	b	b	b	b	b	b	b	b	b	b	b	b	b
		DC3-22	D134_12650068	.	a	.	b	b	b	b	b	b	b	b	b	b	b	b	b	b	b	b	b	b	b	b	b	b	b
C08	Rcr_C08-1	DC8-5	D134_23698705	.	a	.	b	b	b	b	b	b	b	b	b	b	b	b	b	b	b	b	b	b	b	b	b	b	b
		DC8-7	D134_24249890	.	a	.	b	b	b	b	b	b	b	b	b	b	b	b	b	b	b	b	b	b	b	b	b	b	b
DH3 = a Brassica oleracea clubroot susceptible line which was used as control to differentiate resistant allele of C-genome of ECD11 or JL04
ACDC = a Brassica rapa clubroot susceptible line which was used as control to differentiate resistant allele of A-genome of T19
